# Supplementary material for: Effect of DNA Extraction Methods and Sampling Techniques on the Apparent Structure of Cow and Sheep Rumen Microbial Communities
Source: PLoS One. 2013 Sep 11;8(9):e74787. doi: 10.1371/journal.pone.0074787 (PMC3770609; doi:10.1371/journal.pone.0074787)
Supplement: Table S1 — Parameters used to assign sequences to a specific sample via 12 base error-correcting Golay bar codes. (XLSX) [file pone.0074787.s002.xlsx]

## Sheet: split_library.py and files
Table S1. Parameters used to assign sequences to a specific sample via 12 base error-correcting Golay barcodes.
QIIME-DB Study	Study ID	sff files	EBI accession number	non-default split_libary.py parameters used
Henderson_DNA_archaea_beadbeater	1855	A.sff	ERP003655	-r -z truncate_only
Henderson_DNA_bacteria_beadbeater	1856	A.sff	ERP003656	-r -z truncate_only -l 480
Henderson_DNA_protozoa_18S_beadbeater	1857	A.sff	ERP003657	-r -z truncate_only
Henderson_DNA_comparison_archaea	1879	110701.sff, 110727_1.sff, 110727_2.sff, 110801.sff	ERP003658	-r -z truncate_only
Henderson_DNA_comparison_bacteria	1878	110701.sff, 110727_1.sff, 110727_2.sff, 110801.sff	ERP003659	-r -z truncate_only -l 440
Henderson_DNA_comparison_fungi_ITS	1881	Sample_3.sff	ERP003660	-r -z truncate_only -H 8
Henderson_DNA_comparison_protozoa_18S	1882	110701.sff, 110727_1.sff, 110727_2.sff, 110801.sff	ERP003661	-r -z truncate_only

## Sheet: map_bacteria_beadbeater
#SampleID	BarcodeSequence	LinkerPrimerSequence	ReversePrimer	AnimalID	Replicate	TimeMin	Description
1.Bacteria	AGATCGGCTCGA	GTCCGCGGCKGCTGGCAC	GAGTTTGATCMTGGCTCAG	723	A	1	1.BacteriaCowx723x1xminxrepxA
2.Bacteria	AGATCTCTGCAT	GTCCGCGGCKGCTGGCAC	GAGTTTGATCMTGGCTCAG	723	B	1	2.BacteriaCowx723x1xminxrepxB
3.Bacteria	AGATGTTCTGCT	GTCCGCGGCKGCTGGCAC	GAGTTTGATCMTGGCTCAG	723	A	2	3.BacteriaCowx723x2xminxrepxA
4.Bacteria	AGCACACCTACA	GTCCGCGGCKGCTGGCAC	GAGTTTGATCMTGGCTCAG	723	B	2	4.BacteriaCowx723x2xminxrepxB
5.Bacteria	AGCACGAGCCTA	GTCCGCGGCKGCTGGCAC	GAGTTTGATCMTGGCTCAG	723	A	3	5.BacteriaCowx723x3xminxrepxA
6.Bacteria	AGCAGCACTTGT	GTCCGCGGCKGCTGGCAC	GAGTTTGATCMTGGCTCAG	723	B	3	6.BacteriaCowx723x3xminxrepxB
7.Bacteria	AGCAGTCGCGAT	GTCCGCGGCKGCTGGCAC	GAGTTTGATCMTGGCTCAG	723	A	4	7.BacteriaCowx723x4xminxrepxA
8.Bacteria	AGCATATGAGAG	GTCCGCGGCKGCTGGCAC	GAGTTTGATCMTGGCTCAG	723	B	4	8.BacteriaCowx723x4xminxrepxB
9.Bacteria	AGTCACATCACT	GTCCGCGGCKGCTGGCAC	GAGTTTGATCMTGGCTCAG	723	A	5	9.BacteriaCowx723x5xminxrepxA
10.Bacteria	AGCGACTGTGCA	GTCCGCGGCKGCTGGCAC	GAGTTTGATCMTGGCTCAG	723	B	5	10.BacteriaCowx723x5xminxrepxB
11.Bacteria	AGCGAGCTATCT	GTCCGCGGCKGCTGGCAC	GAGTTTGATCMTGGCTCAG	723	A	FP	11.BacteriaCowx723xoldxbeadbeaterxrepxA
12.Bacteria	AGCGCTGATGTG	GTCCGCGGCKGCTGGCAC	GAGTTTGATCMTGGCTCAG	723	B	FP	12.BacteriaCowx723xoldxbeadbeaterxrepxB
13.Bacteria	ATACACGTGGCG	GTCCGCGGCKGCTGGCAC	GAGTTTGATCMTGGCTCAG	5472	A	1	13.BacteriaSheepx5472x1xminxrepxA
14.Bacteria	ATACAGAGCTCC	GTCCGCGGCKGCTGGCAC	GAGTTTGATCMTGGCTCAG	5472	B	1	14.BacteriaSheepx5472x1xminxrepxB
15.Bacteria	ATACGTCTTCGA	GTCCGCGGCKGCTGGCAC	GAGTTTGATCMTGGCTCAG	5472	A	2	15.BacteriaSheepx5472x2xminxrepxA
16.Bacteria	ATACTATTGCGC	GTCCGCGGCKGCTGGCAC	GAGTTTGATCMTGGCTCAG	5472	B	2	16.BacteriaSheepx5472x2xminxrepxB
17.Bacteria	ATACTCACTCAG	GTCCGCGGCKGCTGGCAC	GAGTTTGATCMTGGCTCAG	5472	A	3	17.BacteriaSheepx5472x3xminxrepxA
18.Bacteria	ATAGCTCCATAC	GTCCGCGGCKGCTGGCAC	GAGTTTGATCMTGGCTCAG	5472	B	3	18.BacteriaSheepx5472x3xminxrepxB
19.Bacteria	ATAGGCGATCTC	GTCCGCGGCKGCTGGCAC	GAGTTTGATCMTGGCTCAG	5472	A	4	19.BacteriaSheepx5472x4xminxrepxA
20.Bacteria	ATATCGCTACTG	GTCCGCGGCKGCTGGCAC	GAGTTTGATCMTGGCTCAG	5472	B	4	20.BacteriaSheepx5472x4xminxrepxB
21.Bacteria	ATATGCCAGTGC	GTCCGCGGCKGCTGGCAC	GAGTTTGATCMTGGCTCAG	5472	A	5	21.BacteriaSheepx5472x5xminxrepxA
22.Bacteria	ATCACGTAGCGG	GTCCGCGGCKGCTGGCAC	GAGTTTGATCMTGGCTCAG	5472	B	5	22.BacteriaSheepx5472x5xminxrepxB
23.Bacteria	ATCACTAGTCAC	GTCCGCGGCKGCTGGCAC	GAGTTTGATCMTGGCTCAG	5472	A	FP	23.BacteriaSheepx5472xoldxbeadbeaterxrepxA
24.Bacteria	ATCAGGCGTGTG	GTCCGCGGCKGCTGGCAC	GAGTTTGATCMTGGCTCAG	5472	B	FP	24.BacteriaSheepx5472xoldxbeadbeaterxrepxB
25.Bacteria	ATCCGATCACAG	GTCCGCGGCKGCTGGCAC	GAGTTTGATCMTGGCTCAG	322	A	1	25.BacteriaSheepx322x1xminxrepxA
26.Bacteria	ATCCTCAGTAGT	GTCCGCGGCKGCTGGCAC	GAGTTTGATCMTGGCTCAG	322	B	1	26.BacteriaSheepx322x1xminxrepxB
27.Bacteria	ATCGATCTGTGG	GTCCGCGGCKGCTGGCAC	GAGTTTGATCMTGGCTCAG	322	A	2	27.BacteriaSheepx322x2xminxrepxA
28.Bacteria	ATCGCGGACGAT	GTCCGCGGCKGCTGGCAC	GAGTTTGATCMTGGCTCAG	322	B	2	28.BacteriaSheepx322x2xminxrepxB
29.Bacteria	ATCGCTCGAGGA	GTCCGCGGCKGCTGGCAC	GAGTTTGATCMTGGCTCAG	322	A	3	29.BacteriaSheepx322x3xminxrepxA
30.Bacteria	ATCGTACAACTC	GTCCGCGGCKGCTGGCAC	GAGTTTGATCMTGGCTCAG	322	B	3	30.BacteriaSheepx322x3xminxrepxB
31.Bacteria	ATCTACTACACG	GTCCGCGGCKGCTGGCAC	GAGTTTGATCMTGGCTCAG	322	A	4	31.BacteriaSheepx322x4xminxrepxA
32.Bacteria	ATCTCTGGCATA	GTCCGCGGCKGCTGGCAC	GAGTTTGATCMTGGCTCAG	322	B	4	32.BacteriaSheepx322x4xminxrepxB
33.Bacteria	ATCTGAGCTGGT	GTCCGCGGCKGCTGGCAC	GAGTTTGATCMTGGCTCAG	322	A	5	33.BacteriaSheepx322x5xminxrepxA
34.Bacteria	ATCTGGTGCTAT	GTCCGCGGCKGCTGGCAC	GAGTTTGATCMTGGCTCAG	322	B	5	34.BacteriaSheepx322x5xminxrepxB
35.Bacteria	ATCTTAGACTGC	GTCCGCGGCKGCTGGCAC	GAGTTTGATCMTGGCTCAG	322	A	FP	35.BacteriaSheepx322xoldxbeadbeaterxrepxA
36.Bacteria	ATGACCATCGTG	GTCCGCGGCKGCTGGCAC	GAGTTTGATCMTGGCTCAG	322	B	FP	36.BacteriaSheepx322xoldxbeadbeaterxrepxB
37.Bacteria	ATGACTCATTCG	GTCCGCGGCKGCTGGCAC	GAGTTTGATCMTGGCTCAG	325	A	1	37.BacteriaSheepx325x1xminxrepxA
38.Bacteria	ATGAGACTCCAC	GTCCGCGGCKGCTGGCAC	GAGTTTGATCMTGGCTCAG	325	B	1	38.BacteriaSheepx325x1xminxrepxB
39.Bacteria	ATGATCGAGAGA	GTCCGCGGCKGCTGGCAC	GAGTTTGATCMTGGCTCAG	325	A	2	39.BacteriaSheepx325x2xminxrepxA
40.Bacteria	ATGCACTGGCGA	GTCCGCGGCKGCTGGCAC	GAGTTTGATCMTGGCTCAG	325	B	2	40.BacteriaSheepx325x2xminxrepxB
41.Bacteria	ATGCAGCTCAGT	GTCCGCGGCKGCTGGCAC	GAGTTTGATCMTGGCTCAG	325	A	3	41.BacteriaSheepx325x3xminxrepxA
42.Bacteria	ATGCCTGAGCAG	GTCCGCGGCKGCTGGCAC	GAGTTTGATCMTGGCTCAG	325	B	3	42.BacteriaSheepx325x3xminxrepxB
43.Bacteria	ATGCGTAGTGCG	GTCCGCGGCKGCTGGCAC	GAGTTTGATCMTGGCTCAG	325	A	4	43.BacteriaSheepx325x4xminxrepxA
44.Bacteria	ATGGATACGCTC	GTCCGCGGCKGCTGGCAC	GAGTTTGATCMTGGCTCAG	325	B	4	44.BacteriaSheepx325x4xminxrepxB
45.Bacteria	ATGGCAGCTCTA	GTCCGCGGCKGCTGGCAC	GAGTTTGATCMTGGCTCAG	325	A	5	45.BacteriaSheepx325x5xminxrepxA
46.Bacteria	ATGGCGTGCACA	GTCCGCGGCKGCTGGCAC	GAGTTTGATCMTGGCTCAG	325	B	5	46.BacteriaSheepx325x5xminxrepxB
47.Bacteria	ATGGTCTACTAC	GTCCGCGGCKGCTGGCAC	GAGTTTGATCMTGGCTCAG	325	A	FP	47.BacteriaSheepx325xoldxbeadbeaterxrepxA
48.Bacteria	ATGTACGGCGAC	GTCCGCGGCKGCTGGCAC	GAGTTTGATCMTGGCTCAG	325	B	FP	48.BacteriaSheepx325xoldxbeadbeaterxrepxB

## Sheet: map_archaea_beadbeater
#SampleID	BarcodeSequence	LinkerPrimerSequence	ReversePrimer	AnimalID	Replicate	TimeMin	Description
1.Archaea	AGCGTAGGTCGT	GTAGGAATTGGCGGG	GCGGTGTGTGCAAGGAGC	723	A	1	1.ArchaeaCowx723x1xminxrepxA
2.Archaea	AGCTATCCACGA	GTAGGAATTGGCGGG	GCGGTGTGTGCAAGGAGC	723	B	1	2.ArchaeaCowx723x1xminxrepxB
3.Archaea	AGCTCCATACAG	GTAGGAATTGGCGGG	GCGGTGTGTGCAAGGAGC	723	A	2	3.ArchaeaCowx723x2xminxrepxA
4.Archaea	AGCTCTCAGAGG	GTAGGAATTGGCGGG	GCGGTGTGTGCAAGGAGC	723	B	2	4.ArchaeaCowx723x2xminxrepxB
5.Archaea	AGCTGACTAGTC	GTAGGAATTGGCGGG	GCGGTGTGTGCAAGGAGC	723	A	3	5.ArchaeaCowx723x3xminxrepxA
6.Archaea	AGCTTGACAGCT	GTAGGAATTGGCGGG	GCGGTGTGTGCAAGGAGC	723	B	3	6.ArchaeaCowx723x3xminxrepxB
7.Archaea	AGGACGCACTGT	GTAGGAATTGGCGGG	GCGGTGTGTGCAAGGAGC	723	A	4	7.ArchaeaCowx723x4xminxrepxA
8.Archaea	AGGCTACACGAC	GTAGGAATTGGCGGG	GCGGTGTGTGCAAGGAGC	723	B	4	8.ArchaeaCowx723x4xminxrepxB
9.Archaea	AGGTGTGATCGC	GTAGGAATTGGCGGG	GCGGTGTGTGCAAGGAGC	723	A	5	9.ArchaeaCowx723x5xminxrepxA
10.Archaea	AGTACGCTCGAG	GTAGGAATTGGCGGG	GCGGTGTGTGCAAGGAGC	723	B	5	10.ArchaeaCowx723x5xminxrepxB
11.Archaea	AGTACTGCAGGC	GTAGGAATTGGCGGG	GCGGTGTGTGCAAGGAGC	723	A	FP	11.ArchaeaCowx723xoldxbeadbeaterxrepxA
12.Archaea	AGTAGTATCCTC	GTAGGAATTGGCGGG	GCGGTGTGTGCAAGGAGC	723	B	FP	12.ArchaeaCowx723xoldxbeadbeaterxrepxB
13.Archaea	CCGATGTCAGAT	GTAGGAATTGGCGGG	GCGGTGTGTGCAAGGAGC	5472	A	1	13.ArchaeaSheepx5472x1xminxrepxA
14.Archaea	CCTAGTACTGAT	GTAGGAATTGGCGGG	GCGGTGTGTGCAAGGAGC	5472	B	1	14.ArchaeaSheepx5472x1xminxrepxB
15.Archaea	CCTCTCGTGATC	GTAGGAATTGGCGGG	GCGGTGTGTGCAAGGAGC	5472	A	2	15.ArchaeaSheepx5472x2xminxrepxA
16.Archaea	CGAAGACTGCTG	GTAGGAATTGGCGGG	GCGGTGTGTGCAAGGAGC	5472	B	2	16.ArchaeaSheepx5472x2xminxrepxB
17.Archaea	CGAATCGACACT	GTAGGAATTGGCGGG	GCGGTGTGTGCAAGGAGC	5472	A	3	17.ArchaeaSheepx5472x3xminxrepxA
18.Archaea	CGACAGCTGACA	GTAGGAATTGGCGGG	GCGGTGTGTGCAAGGAGC	5472	B	3	18.ArchaeaSheepx5472x3xminxrepxB
19.Archaea	CGACATGCTATT	GTAGGAATTGGCGGG	GCGGTGTGTGCAAGGAGC	5472	A	4	19.ArchaeaSheepx5472x4xminxrepxA
20.Archaea	CGACTTATGTGT	GTAGGAATTGGCGGG	GCGGTGTGTGCAAGGAGC	5472	B	4	20.ArchaeaSheepx5472x4xminxrepxB
21.Archaea	CGAGAGTTACGC	GTAGGAATTGGCGGG	GCGGTGTGTGCAAGGAGC	5472	A	5	21.ArchaeaSheepx5472x5xminxrepxA
22.Archaea	CGAGCAGCACAT	GTAGGAATTGGCGGG	GCGGTGTGTGCAAGGAGC	5472	B	5	22.ArchaeaSheepx5472x5xminxrepxB
23.Archaea	CGAGGCTCAGTA	GTAGGAATTGGCGGG	GCGGTGTGTGCAAGGAGC	5472	A	FP	23.ArchaeaSheepx5472xoldxbeadbeaterxrepxA
24.Archaea	CGAGTCTAGTTG	GTAGGAATTGGCGGG	GCGGTGTGTGCAAGGAGC	5472	B	FP	24.ArchaeaSheepx5472xoldxbeadbeaterxrepxB
25.Archaea	CGAGTTGTAGCG	GTAGGAATTGGCGGG	GCGGTGTGTGCAAGGAGC	322	A	1	25.ArchaeaSheepx322x1xminxrepxA
26.Archaea	CGATAGATCTTC	GTAGGAATTGGCGGG	GCGGTGTGTGCAAGGAGC	322	B	1	26.ArchaeaSheepx322x1xminxrepxB
27.Archaea	CGATATTCATCG	GTAGGAATTGGCGGG	GCGGTGTGTGCAAGGAGC	322	A	2	27.ArchaeaSheepx322x2xminxrepxA
28.Archaea	CGATCGAGTGTT	GTAGGAATTGGCGGG	GCGGTGTGTGCAAGGAGC	322	B	2	28.ArchaeaSheepx322x2xminxrepxB
29.Archaea	CGATGCACCAGA	GTAGGAATTGGCGGG	GCGGTGTGTGCAAGGAGC	322	A	3	29.ArchaeaSheepx322x3xminxrepxA
30.Archaea	CGATGTCGTCAA	GTAGGAATTGGCGGG	GCGGTGTGTGCAAGGAGC	322	B	3	30.ArchaeaSheepx322x3xminxrepxB
31.Archaea	CGCACATGTTAT	GTAGGAATTGGCGGG	GCGGTGTGTGCAAGGAGC	322	A	4	31.ArchaeaSheepx322x4xminxrepxA
32.Archaea	CGCACTCTAGAA	GTAGGAATTGGCGGG	GCGGTGTGTGCAAGGAGC	322	B	4	32.ArchaeaSheepx322x4xminxrepxB
33.Archaea	CGCAGACAGACT	GTAGGAATTGGCGGG	GCGGTGTGTGCAAGGAGC	322	A	5	33.ArchaeaSheepx322x5xminxrepxA
34.Archaea	CGCAGCGGTATA	GTAGGAATTGGCGGG	GCGGTGTGTGCAAGGAGC	322	B	5	34.ArchaeaSheepx322x5xminxrepxB
35.Archaea	CGCATGAGGATC	GTAGGAATTGGCGGG	GCGGTGTGTGCAAGGAGC	322	A	FP	35.ArchaeaSheepx322xoldxbeadbeaterxrepxA
36.Archaea	CGCGATAGCAGT	GTAGGAATTGGCGGG	GCGGTGTGTGCAAGGAGC	322	B	FP	36.ArchaeaSheepx322xoldxbeadbeaterxrepxB
37.Archaea	CGCGTAACTGTA	GTAGGAATTGGCGGG	GCGGTGTGTGCAAGGAGC	325	A	1	37.ArchaeaSheepx325x1xminxrepxA
38.Archaea	CGCTAGAACGCA	GTAGGAATTGGCGGG	GCGGTGTGTGCAAGGAGC	325	B	1	38.ArchaeaSheepx325x1xminxrepxB
39.Archaea	CGCTTATCGAGA	GTAGGAATTGGCGGG	GCGGTGTGTGCAAGGAGC	325	A	2	39.ArchaeaSheepx325x2xminxrepxA
40.Archaea	CGGAGTGTCTAT	GTAGGAATTGGCGGG	GCGGTGTGTGCAAGGAGC	325	B	2	40.ArchaeaSheepx325x2xminxrepxB
41.Archaea	CGGCGATGTACA	GTAGGAATTGGCGGG	GCGGTGTGTGCAAGGAGC	325	A	3	41.ArchaeaSheepx325x3xminxrepxA
42.Archaea	CGTAAGTCTACT	GTAGGAATTGGCGGG	GCGGTGTGTGCAAGGAGC	325	B	3	42.ArchaeaSheepx325x3xminxrepxB
43.Archaea	CGTACAGTTATC	GTAGGAATTGGCGGG	GCGGTGTGTGCAAGGAGC	325	A	4	43.ArchaeaSheepx325x4xminxrepxA
44.Archaea	CGTACTAGACTG	GTAGGAATTGGCGGG	GCGGTGTGTGCAAGGAGC	325	B	4	44.ArchaeaSheepx325x4xminxrepxB
45.Archaea	CGTAGAACGTGC	GTAGGAATTGGCGGG	GCGGTGTGTGCAAGGAGC	325	A	5	45.ArchaeaSheepx325x5xminxrepxA
46.Archaea	CGTATCTGCGAA	GTAGGAATTGGCGGG	GCGGTGTGTGCAAGGAGC	325	B	5	46.ArchaeaSheepx325x5xminxrepxB
47.Archaea	CGTATGCTGTAT	GTAGGAATTGGCGGG	GCGGTGTGTGCAAGGAGC	325	A	FP	47.ArchaeaSheepx325xoldxbeadbeaterxrepxA
48.Archaea	CGTCAACGATGT	GTAGGAATTGGCGGG	GCGGTGTGTGCAAGGAGC	325	B	FP	48.ArchaeaSheepx325xoldxbeadbeaterxrepxB

## Sheet: map_protozoa_beadbeater
#SampleID	BarcodeSequence	LinkerPrimerSequence	ReversePrimer	AnimalID	Replicate	TimeMin	Description
1.Protozoa	AACGCACGCTAG	TCAATTGCAAAGATCTATCCC	GACTAGGGATTGGARTGG	723	A	1	1.ProtozoaCowx723x1xminxrepxA
2.Protozoa	AACTCGTCGATG	TCAATTGCAAAGATCTATCCC	GACTAGGGATTGGARTGG	723	B	1	2.ProtozoaCowx723x1xminxrepxB
3.Protozoa	AACTGTGCGTAC	TCAATTGCAAAGATCTATCCC	GACTAGGGATTGGARTGG	723	A	2	3.ProtozoaCowx723x2xminxrepxA
4.Protozoa	AAGAGATGTCGA	TCAATTGCAAAGATCTATCCC	GACTAGGGATTGGARTGG	723	B	2	4.ProtozoaCowx723x2xminxrepxB
5.Protozoa	AAGCTGCAGTCG	TCAATTGCAAAGATCTATCCC	GACTAGGGATTGGARTGG	723	A	3	5.ProtozoaCowx723x3xminxrepxA
6.Protozoa	AATCAGTCTCGT	TCAATTGCAAAGATCTATCCC	GACTAGGGATTGGARTGG	723	B	3	6.ProtozoaCowx723x3xminxrepxB
7.Protozoa	AATCGTGACTCG	TCAATTGCAAAGATCTATCCC	GACTAGGGATTGGARTGG	723	A	4	7.ProtozoaCowx723x4xminxrepxA
8.Protozoa	ACACACTATGGC	TCAATTGCAAAGATCTATCCC	GACTAGGGATTGGARTGG	723	B	4	8.ProtozoaCowx723x4xminxrepxB
9.Protozoa	ACACATGTCTAC	TCAATTGCAAAGATCTATCCC	GACTAGGGATTGGARTGG	723	A	5	9.ProtozoaCowx723x5xminxrepxA
10.Protozoa	ACACGAGCCACA	TCAATTGCAAAGATCTATCCC	GACTAGGGATTGGARTGG	723	B	5	10.ProtozoaCowx723x5xminxrepxB
11.Protozoa	ACACGGTGTCTA	TCAATTGCAAAGATCTATCCC	GACTAGGGATTGGARTGG	723	A	FP	11.ProtozoaCowx723xoldxbeadbeaterxrepxA
12.Protozoa	ACACTAGATCCG	TCAATTGCAAAGATCTATCCC	GACTAGGGATTGGARTGG	723	B	FP	12.ProtozoaCowx723xoldxbeadbeaterxrepxB
13.Protozoa	GAATGATGAGTG	TCAATTGCAAAGATCTATCCC	GACTAGGGATTGGARTGG	5472	A	1	13.ProtozoaSheepx5472x1xminxrepxA
14.Protozoa	GACACTCGAATC	TCAATTGCAAAGATCTATCCC	GACTAGGGATTGGARTGG	5472	B	1	14.ProtozoaSheepx5472x1xminxrepxB
15.Protozoa	GACAGCGTTGAC	TCAATTGCAAAGATCTATCCC	GACTAGGGATTGGARTGG	5472	A	2	15.ProtozoaSheepx5472x2xminxrepxA
16.Protozoa	GACAGGAGATAG	TCAATTGCAAAGATCTATCCC	GACTAGGGATTGGARTGG	5472	B	2	16.ProtozoaSheepx5472x2xminxrepxB
17.Protozoa	GACAGTTACTGC	TCAATTGCAAAGATCTATCCC	GACTAGGGATTGGARTGG	5472	A	3	17.ProtozoaSheepx5472x3xminxrepxA
18.Protozoa	GACATCGGCTAT	TCAATTGCAAAGATCTATCCC	GACTAGGGATTGGARTGG	5472	B	3	18.ProtozoaSheepx5472x3xminxrepxB
19.Protozoa	GACCACTACGAT	TCAATTGCAAAGATCTATCCC	GACTAGGGATTGGARTGG	5472	A	4	19.ProtozoaSheepx5472x4xminxrepxA
20.Protozoa	GACCGAGCTATG	TCAATTGCAAAGATCTATCCC	GACTAGGGATTGGARTGG	5472	B	4	20.ProtozoaSheepx5472x4xminxrepxB
21.Protozoa	GACGAGTCAGTC	TCAATTGCAAAGATCTATCCC	GACTAGGGATTGGARTGG	5472	A	5	21.ProtozoaSheepx5472x5xminxrepxA
22.Protozoa	GACGATATCGCG	TCAATTGCAAAGATCTATCCC	GACTAGGGATTGGARTGG	5472	B	5	22.ProtozoaSheepx5472x5xminxrepxB
23.Protozoa	GACGCAGTAGCT	TCAATTGCAAAGATCTATCCC	GACTAGGGATTGGARTGG	5472	A	FP	23.ProtozoaSheepx5472xoldxbeadbeaterxrepxA
24.Protozoa	GACGCTAGTTCA	TCAATTGCAAAGATCTATCCC	GACTAGGGATTGGARTGG	5472	B	FP	24.ProtozoaSheepx5472xoldxbeadbeaterxrepxB
25.Protozoa	GACGTTGCACAG	TCAATTGCAAAGATCTATCCC	GACTAGGGATTGGARTGG	322	A	1	25.ProtozoaSheepx322x1xminxrepxA
26.Protozoa	GACTAACGTCAC	TCAATTGCAAAGATCTATCCC	GACTAGGGATTGGARTGG	322	B	1	26.ProtozoaSheepx322x1xminxrepxB
27.Protozoa	GACTAGACCAGC	TCAATTGCAAAGATCTATCCC	GACTAGGGATTGGARTGG	322	A	2	27.ProtozoaSheepx322x2xminxrepxA
28.Protozoa	GACTCACTCAAT	TCAATTGCAAAGATCTATCCC	GACTAGGGATTGGARTGG	322	B	2	28.ProtozoaSheepx322x2xminxrepxB
29.Protozoa	GACTCGAATCGT	TCAATTGCAAAGATCTATCCC	GACTAGGGATTGGARTGG	322	A	3	29.ProtozoaSheepx322x3xminxrepxA
30.Protozoa	GACTGATCATCT	TCAATTGCAAAGATCTATCCC	GACTAGGGATTGGARTGG	322	B	3	30.ProtozoaSheepx322x3xminxrepxB
31.Protozoa	GACTGCATCTTA	TCAATTGCAAAGATCTATCCC	GACTAGGGATTGGARTGG	322	A	4	31.ProtozoaSheepx322x4xminxrepxA
32.Protozoa	GACTGTCATGCA	TCAATTGCAAAGATCTATCCC	GACTAGGGATTGGARTGG	322	B	4	32.ProtozoaSheepx322x4xminxrepxB
33.Protozoa	GACTTCAGTGTG	TCAATTGCAAAGATCTATCCC	GACTAGGGATTGGARTGG	322	A	5	33.ProtozoaSheepx322x5xminxrepxA
34.Protozoa	GAGAATACGTGA	TCAATTGCAAAGATCTATCCC	GACTAGGGATTGGARTGG	322	B	5	34.ProtozoaSheepx322x5xminxrepxB
35.Protozoa	GAGACAGCTTGC	TCAATTGCAAAGATCTATCCC	GACTAGGGATTGGARTGG	322	A	FP	35.ProtozoaSheepx322xoldxbeadbeaterxrepxA
36.Protozoa	GAGAGAATGATC	TCAATTGCAAAGATCTATCCC	GACTAGGGATTGGARTGG	322	B	FP	36.ProtozoaSheepx322xoldxbeadbeaterxrepxB
37.Protozoa	GAGAGCTCTACG	TCAATTGCAAAGATCTATCCC	GACTAGGGATTGGARTGG	325	A	1	37.ProtozoaSheepx325x1xminxrepxA
38.Protozoa	GAGATGCCGACT	TCAATTGCAAAGATCTATCCC	GACTAGGGATTGGARTGG	325	B	1	38.ProtozoaSheepx325x1xminxrepxB
39.Protozoa	GAGCAGATGCCT	TCAATTGCAAAGATCTATCCC	GACTAGGGATTGGARTGG	325	A	2	39.ProtozoaSheepx325x2xminxrepxA
40.Protozoa	GAGCATTCTCTA	TCAATTGCAAAGATCTATCCC	GACTAGGGATTGGARTGG	325	B	2	40.ProtozoaSheepx325x2xminxrepxB
41.Protozoa	GAGCTGGCTGAT	TCAATTGCAAAGATCTATCCC	GACTAGGGATTGGARTGG	325	A	3	41.ProtozoaSheepx325x3xminxrepxA
42.Protozoa	GAGGCTCATCAT	TCAATTGCAAAGATCTATCCC	GACTAGGGATTGGARTGG	325	B	3	42.ProtozoaSheepx325x3xminxrepxB
43.Protozoa	GAGTAGCTCGTG	TCAATTGCAAAGATCTATCCC	GACTAGGGATTGGARTGG	325	A	4	43.ProtozoaSheepx325x4xminxrepxA
44.Protozoa	GAGTATGCAGCC	TCAATTGCAAAGATCTATCCC	GACTAGGGATTGGARTGG	325	B	4	44.ProtozoaSheepx325x4xminxrepxB
45.Protozoa	GAGTCTGAGTCT	TCAATTGCAAAGATCTATCCC	GACTAGGGATTGGARTGG	325	A	5	45.ProtozoaSheepx325x5xminxrepxA
46.Protozoa	GAGTGAGTACAA	TCAATTGCAAAGATCTATCCC	GACTAGGGATTGGARTGG	325	B	5	46.ProtozoaSheepx325x5xminxrepxB
47.Protozoa	GAGTGGTAGAGA	TCAATTGCAAAGATCTATCCC	GACTAGGGATTGGARTGG	325	A	FP	47.ProtozoaSheepx325xoldxbeadbeaterxrepxA
48.Protozoa	GATACGTCCTGA	TCAATTGCAAAGATCTATCCC	GACTAGGGATTGGARTGG	325	B	FP	48.ProtozoaSheepx325xoldxbeadbeaterxrepxB

## Sheet: map_comparison_bacteria
#SampleID	BarcodeSequence	LinkerPrimerSequence	ReversePrimer	Animal	DNA	Replicate	Description
C.BAC.QIAG.a	AGATCGGCTCGA	GTCCGCGGCKGCTGGCAC	GAGTTTGATCMTGGCTCAG	cow 723	QIAG	a	CxBACxQIAGxa
C.BAC.QIAG.b	AGATCTCTGCAT	GTCCGCGGCKGCTGGCAC	GAGTTTGATCMTGGCTCAG	cow 723	QIAG	b	CxBACxQIAGxb
C.BAC.QIAG.c	AGATGTTCTGCT	GTCCGCGGCKGCTGGCAC	GAGTTTGATCMTGGCTCAG	cow 723	QIAG	c	CxBACxQIAGxc
C.BAC.RBBC.a	AGCACACCTACA	GTCCGCGGCKGCTGGCAC	GAGTTTGATCMTGGCTCAG	cow 723	RBBC	a	CxBACxRBBCxa
C.BAC.RBBC.b	AGCACGAGCCTA	GTCCGCGGCKGCTGGCAC	GAGTTTGATCMTGGCTCAG	cow 723	RBBC	b	CxBACxRBBCxb
C.BAC.RBBC.c	AGCAGCACTTGT	GTCCGCGGCKGCTGGCAC	GAGTTTGATCMTGGCTCAG	cow 723	RBBC	c	CxBACxRBBCxc
C.BAC.PSP1.a	AGCAGTCGCGAT	GTCCGCGGCKGCTGGCAC	GAGTTTGATCMTGGCTCAG	cow 723	PSP1	a	CxBACxPSP1xa
C.BAC.PSP1.b	AGCATATGAGAG	GTCCGCGGCKGCTGGCAC	GAGTTTGATCMTGGCTCAG	cow 723	PSP1	b	CxBACxPSP1xb
C.BAC.PSP1.c	AGTCACATCACT	GTCCGCGGCKGCTGGCAC	GAGTTTGATCMTGGCTCAG	cow 723	PSP1	c	CxBACxPSP1xc
C.BAC.PSP2.a	AGCGACTGTGCA	GTCCGCGGCKGCTGGCAC	GAGTTTGATCMTGGCTCAG	cow 723	PSP2	a	CxBACxPSP2xa
C.BAC.PSP2.b	AGCGAGCTATCT	GTCCGCGGCKGCTGGCAC	GAGTTTGATCMTGGCTCAG	cow 723	PSP2	b	CxBACxPSP2xb
C.BAC.PSP2.c	AGCGCTGATGTG	GTCCGCGGCKGCTGGCAC	GAGTTTGATCMTGGCTCAG	cow 723	PSP2	c	CxBACxPSP2xc
C.BAC.PCBB.a	ATACACGTGGCG	GTCCGCGGCKGCTGGCAC	GAGTTTGATCMTGGCTCAG	cow 723	PCBB	a	CxBACxPCBBxa
C.BAC.PCBB.b	ATACAGAGCTCC	GTCCGCGGCKGCTGGCAC	GAGTTTGATCMTGGCTCAG	cow 723	PCBB	b	CxBACxPCBBxb
C.BAC.PCBB.c	ATACGTCTTCGA	GTCCGCGGCKGCTGGCAC	GAGTTTGATCMTGGCTCAG	cow 723	PCBB	c	CxBACxPCBBxc
C.BAC.PCSA.a	ATACTATTGCGC	GTCCGCGGCKGCTGGCAC	GAGTTTGATCMTGGCTCAG	cow 723	PCSA	a	CxBACxPCSAxa
C.BAC.PCSA.b	ATACTCACTCAG	GTCCGCGGCKGCTGGCAC	GAGTTTGATCMTGGCTCAG	cow 723	PCSA	b	CxBACxPCSAxb
C.BAC.PCSA.c	ATAGCTCCATAC	GTCCGCGGCKGCTGGCAC	GAGTTTGATCMTGGCTCAG	cow 723	PCSA	c	CxBACxPCSAxc
C.BAC.PCFI.a	ATAGGCGATCTC	GTCCGCGGCKGCTGGCAC	GAGTTTGATCMTGGCTCAG	cow 723	PCFI	a	CxBACxPCFIxa
C.BAC.PCFI.b	ATATCGCTACTG	GTCCGCGGCKGCTGGCAC	GAGTTTGATCMTGGCTCAG	cow 723	PCFI	b	CxBACxPCFIxb
C.BAC.PCFI.c	ATATGCCAGTGC	GTCCGCGGCKGCTGGCAC	GAGTTTGATCMTGGCTCAG	cow 723	PCFI	c	CxBACxPCFIxc
C.BAC.ZYMO.a	ATCACGTAGCGG	GTCCGCGGCKGCTGGCAC	GAGTTTGATCMTGGCTCAG	cow 723	ZYMO	a	CxBACxZYMOxa
C.BAC.ZYMO.b	ATCACTAGTCAC	GTCCGCGGCKGCTGGCAC	GAGTTTGATCMTGGCTCAG	cow 723	ZYMO	b	CxBACxZYMOxb
C.BAC.ZYMO.c	ATCAGGCGTGTG	GTCCGCGGCKGCTGGCAC	GAGTTTGATCMTGGCTCAG	cow 723	ZYMO	c	CxBACxZYMOxc
C.BAC.PCQI.a	ATCCGATCACAG	GTCCGCGGCKGCTGGCAC	GAGTTTGATCMTGGCTCAG	cow 723	PCQI	a	CxBACxPCQIxa
C.BAC.PCQI.b	ATCCTCAGTAGT	GTCCGCGGCKGCTGGCAC	GAGTTTGATCMTGGCTCAG	cow 723	PCQI	b	CxBACxPCQIxb
C.BAC.PCQI.c	ATCGATCTGTGG	GTCCGCGGCKGCTGGCAC	GAGTTTGATCMTGGCTCAG	cow 723	PCQI	c	CxBACxPCQIxc
S.BAC.QIAG.a	ATCTGAGCTGGT	GTCCGCGGCKGCTGGCAC	GAGTTTGATCMTGGCTCAG	sheep 5472	QIAG	a	SxBACxQIAGxa
S.BAC.QIAG.b	ATCTGGTGCTAT	GTCCGCGGCKGCTGGCAC	GAGTTTGATCMTGGCTCAG	sheep 5472	QIAG	b	SxBACxQIAGxb
S.BAC.QIAG.c	ATCTTAGACTGC	GTCCGCGGCKGCTGGCAC	GAGTTTGATCMTGGCTCAG	sheep 5472	QIAG	c	SxBACxQIAGxc
S.BAC.RBBC.a	ATGACCATCGTG	GTCCGCGGCKGCTGGCAC	GAGTTTGATCMTGGCTCAG	sheep 5472	RBBC	a	SxBACxRBBCxa
S.BAC.RBBC.b	ATGACTCATTCG	GTCCGCGGCKGCTGGCAC	GAGTTTGATCMTGGCTCAG	sheep 5472	RBBC	b	SxBACxRBBCxb
S.BAC.RBBC.c	ATGAGACTCCAC	GTCCGCGGCKGCTGGCAC	GAGTTTGATCMTGGCTCAG	sheep 5472	RBBC	c	SxBACxRBBCxc
S.BAC.PSP1.a	ATGATCGAGAGA	GTCCGCGGCKGCTGGCAC	GAGTTTGATCMTGGCTCAG	sheep 5472	PSP1	a	SxBACxPSP1xa
S.BAC.PSP1.b	ATGCACTGGCGA	GTCCGCGGCKGCTGGCAC	GAGTTTGATCMTGGCTCAG	sheep 5472	PSP1	b	SxBACxPSP1xb
S.BAC.PSP1.c	ATGCAGCTCAGT	GTCCGCGGCKGCTGGCAC	GAGTTTGATCMTGGCTCAG	sheep 5472	PSP1	c	SxBACxPSP1xc
S.BAC.PSP2.a	ATGCCTGAGCAG	GTCCGCGGCKGCTGGCAC	GAGTTTGATCMTGGCTCAG	sheep 5472	PSP2	a	SxBACxPSP2xa
S.BAC.PSP2.b	ATGCGTAGTGCG	GTCCGCGGCKGCTGGCAC	GAGTTTGATCMTGGCTCAG	sheep 5472	PSP2	b	SxBACxPSP2xb
S.BAC.PSP2.c	ATGGATACGCTC	GTCCGCGGCKGCTGGCAC	GAGTTTGATCMTGGCTCAG	sheep 5472	PSP2	c	SxBACxPSP2xc
S.BAC.PCBB.a	ATGGCAGCTCTA	GTCCGCGGCKGCTGGCAC	GAGTTTGATCMTGGCTCAG	sheep 5472	PCBB	a	SxBACxPCBBxa
S.BAC.PCBB.b	ATGGCGTGCACA	GTCCGCGGCKGCTGGCAC	GAGTTTGATCMTGGCTCAG	sheep 5472	PCBB	b	SxBACxPCBBxb
S.BAC.PCBB.c	ATGGTCTACTAC	GTCCGCGGCKGCTGGCAC	GAGTTTGATCMTGGCTCAG	sheep 5472	PCBB	c	SxBACxPCBBxc
S.BAC.PCSA.a	ATGTACGGCGAC	GTCCGCGGCKGCTGGCAC	GAGTTTGATCMTGGCTCAG	sheep 5472	PCSA	a	SxBACxPCSAxa
S.BAC.PCSA.b	ATGTCACCGTGA	GTCCGCGGCKGCTGGCAC	GAGTTTGATCMTGGCTCAG	sheep 5472	PCSA	b	SxBACxPCSAxb
S.BAC.PCSA.c	ATGTGCACGACT	GTCCGCGGCKGCTGGCAC	GAGTTTGATCMTGGCTCAG	sheep 5472	PCSA	c	SxBACxPCSAxc
S.BAC.PCFI.a	ATGTGTCGACTT	GTCCGCGGCKGCTGGCAC	GAGTTTGATCMTGGCTCAG	sheep 5472	PCFI	a	SxBACxPCFIxa
S.BAC.PCFI.b	ATTATCGTGCAC	GTCCGCGGCKGCTGGCAC	GAGTTTGATCMTGGCTCAG	sheep 5472	PCFI	b	SxBACxPCFIxb
S.BAC.PCFI.c	ATTCTGTGAGCG	GTCCGCGGCKGCTGGCAC	GAGTTTGATCMTGGCTCAG	sheep 5472	PCFI	c	SxBACxPCFIxc
S.BAC.ZYMO.a	CAACACGCACGA	GTCCGCGGCKGCTGGCAC	GAGTTTGATCMTGGCTCAG	sheep 5472	ZYMO	a	SxBACxZYMOxa
S.BAC.ZYMO.b	CAACTATCAGCT	GTCCGCGGCKGCTGGCAC	GAGTTTGATCMTGGCTCAG	sheep 5472	ZYMO	b	SxBACxZYMOxb
S.BAC.ZYMO.c	CAACTCATCGTA	GTCCGCGGCKGCTGGCAC	GAGTTTGATCMTGGCTCAG	sheep 5472	ZYMO	c	SxBACxZYMOxc
S.BAC.PCQI.a	CAAGATCGACTC	GTCCGCGGCKGCTGGCAC	GAGTTTGATCMTGGCTCAG	sheep 5472	PCQI	a	SxBACxPCQIxa
S.BAC.PCQI.b	CAAGTGAGAGAG	GTCCGCGGCKGCTGGCAC	GAGTTTGATCMTGGCTCAG	sheep 5472	PCQI	b	SxBACxPCQIxb
S.BAC.PCQI.c	CACACGTGAGCA	GTCCGCGGCKGCTGGCAC	GAGTTTGATCMTGGCTCAG	sheep 5472	PCQI	c	SxBACxPCQIxc

## Sheet: map_comparison_archaea
#SampleID	BarcodeSequence	LinkerPrimerSequence	ReversePrimer	Animal	DNA	Replicate	Description
C.ARC.QIAG.a	AGCGTAGGTCGT	GTAGGAATTGGCGGGGGAGCAC	GCGGTGTGTGCAAGGAGC	cow 723	QIAG	a	CxARCxQIAGxa
C.ARC.QIAG.b	AGCTATCCACGA	GTAGGAATTGGCGGGGGAGCAC	GCGGTGTGTGCAAGGAGC	cow 723	QIAG	b	CxARCxQIAGxb
C.ARC.QIAG.c	AGCTCCATACAG	GTAGGAATTGGCGGGGGAGCAC	GCGGTGTGTGCAAGGAGC	cow 723	QIAG	c	CxARCxQIAGxc
C.ARC.RBBC.a	AGCTCTCAGAGG	GTAGGAATTGGCGGGGGAGCAC	GCGGTGTGTGCAAGGAGC	cow 723	RBBC	a	CxARCxRBBCxa
C.ARC.RBBC.b	AGCTGACTAGTC	GTAGGAATTGGCGGGGGAGCAC	GCGGTGTGTGCAAGGAGC	cow 723	RBBC	b	CxARCxRBBCxb
C.ARC.RBBC.c	AGCTTGACAGCT	GTAGGAATTGGCGGGGGAGCAC	GCGGTGTGTGCAAGGAGC	cow 723	RBBC	c	CxARCxRBBCxc
C.ARC.PSP1.a	AGGACGCACTGT	GTAGGAATTGGCGGGGGAGCAC	GCGGTGTGTGCAAGGAGC	cow 723	PSP1	a	CxARCxPSP1xa
C.ARC.PSP1.b	AGGCTACACGAC	GTAGGAATTGGCGGGGGAGCAC	GCGGTGTGTGCAAGGAGC	cow 723	PSP1	b	CxARCxPSP1xb
C.ARC.PSP1.c	AGGTGTGATCGC	GTAGGAATTGGCGGGGGAGCAC	GCGGTGTGTGCAAGGAGC	cow 723	PSP1	c	CxARCxPSP1xc
C.ARC.PSP2.a	AGTACGCTCGAG	GTAGGAATTGGCGGGGGAGCAC	GCGGTGTGTGCAAGGAGC	cow 723	PSP2	a	CxARCxPSP2xa
C.ARC.PSP2.b	AGTACTGCAGGC	GTAGGAATTGGCGGGGGAGCAC	GCGGTGTGTGCAAGGAGC	cow 723	PSP2	b	CxARCxPSP2xb
C.ARC.PSP2.c	AGTAGTATCCTC	GTAGGAATTGGCGGGGGAGCAC	GCGGTGTGTGCAAGGAGC	cow 723	PSP2	c	CxARCxPSP2xc
C.ARC.PCBB.a	CCGATGTCAGAT	GTAGGAATTGGCGGGGGAGCAC	GCGGTGTGTGCAAGGAGC	cow 723	PCBB	a	CxARCxPCBBxa
C.ARC.PCBB.b	CCTAGTACTGAT	GTAGGAATTGGCGGGGGAGCAC	GCGGTGTGTGCAAGGAGC	cow 723	PCBB	b	CxARCxPCBBxb
C.ARC.PCBB.c	CCTCTCGTGATC	GTAGGAATTGGCGGGGGAGCAC	GCGGTGTGTGCAAGGAGC	cow 723	PCBB	c	CxARCxPCBBxc
C.ARC.PCSA.a	CGAAGACTGCTG	GTAGGAATTGGCGGGGGAGCAC	GCGGTGTGTGCAAGGAGC	cow 723	PCSA	a	CxARCxPCSAxa
C.ARC.PCSA.b	CGAATCGACACT	GTAGGAATTGGCGGGGGAGCAC	GCGGTGTGTGCAAGGAGC	cow 723	PCSA	b	CxARCxPCSAxb
C.ARC.PCSA.c	CGACAGCTGACA	GTAGGAATTGGCGGGGGAGCAC	GCGGTGTGTGCAAGGAGC	cow 723	PCSA	c	CxARCxPCSAxc
C.ARC.PCFI.a	CGACATGCTATT	GTAGGAATTGGCGGGGGAGCAC	GCGGTGTGTGCAAGGAGC	cow 723	PCFI	a	CxARCxPCFIxa
C.ARC.PCFI.b	CGACTTATGTGT	GTAGGAATTGGCGGGGGAGCAC	GCGGTGTGTGCAAGGAGC	cow 723	PCFI	b	CxARCxPCFIxb
C.ARC.PCFI.c	CGAGAGTTACGC	GTAGGAATTGGCGGGGGAGCAC	GCGGTGTGTGCAAGGAGC	cow 723	PCFI	c	CxARCxPCFIxc
C.ARC.ZYMO.a	CGAGCAGCACAT	GTAGGAATTGGCGGGGGAGCAC	GCGGTGTGTGCAAGGAGC	cow 723	ZYMO	a	CxARCxZYMOxa
C.ARC.ZYMO.b	CGAGGCTCAGTA	GTAGGAATTGGCGGGGGAGCAC	GCGGTGTGTGCAAGGAGC	cow 723	ZYMO	b	CxARCxZYMOxb
C.ARC.ZYMO.c	CGAGTCTAGTTG	GTAGGAATTGGCGGGGGAGCAC	GCGGTGTGTGCAAGGAGC	cow 723	ZYMO	c	CxARCxZYMOxc
C.ARC.PCQI.a	CGAGTTGTAGCG	GTAGGAATTGGCGGGGGAGCAC	GCGGTGTGTGCAAGGAGC	cow 723	PCQI	a	CxARCxPCQIxa
C.ARC.PCQI.b	CGATAGATCTTC	GTAGGAATTGGCGGGGGAGCAC	GCGGTGTGTGCAAGGAGC	cow 723	PCQI	b	CxARCxPCQIxb
C.ARC.PCQI.c	CGATATTCATCG	GTAGGAATTGGCGGGGGAGCAC	GCGGTGTGTGCAAGGAGC	cow 723	PCQI	c	CxARCxPCQIxc
S.ARC.QIAG.a	CGCAGACAGACT	GTAGGAATTGGCGGGGGAGCAC	GCGGTGTGTGCAAGGAGC	sheep 5472	QIAG	a	SxARCxQIAGxa
S.ARC.QIAG.b	CGCAGCGGTATA	GTAGGAATTGGCGGGGGAGCAC	GCGGTGTGTGCAAGGAGC	sheep 5472	QIAG	b	SxARCxQIAGxb
S.ARC.QIAG.c	CGCATGAGGATC	GTAGGAATTGGCGGGGGAGCAC	GCGGTGTGTGCAAGGAGC	sheep 5472	QIAG	c	SxARCxQIAGxc
S.ARC.RBBC.a	CGCGATAGCAGT	GTAGGAATTGGCGGGGGAGCAC	GCGGTGTGTGCAAGGAGC	sheep 5472	RBBC	a	SxARCxRBBCxa
S.ARC.RBBC.b	CGCGTAACTGTA	GTAGGAATTGGCGGGGGAGCAC	GCGGTGTGTGCAAGGAGC	sheep 5472	RBBC	b	SxARCxRBBCxb
S.ARC.RBBC.c	CGCTAGAACGCA	GTAGGAATTGGCGGGGGAGCAC	GCGGTGTGTGCAAGGAGC	sheep 5472	RBBC	c	SxARCxRBBCxc
S.ARC.PSP1.a	CGCTTATCGAGA	GTAGGAATTGGCGGGGGAGCAC	GCGGTGTGTGCAAGGAGC	sheep 5472	PSP1	a	SxARCxPSP1xa
S.ARC.PSP1.b	CGGAGTGTCTAT	GTAGGAATTGGCGGGGGAGCAC	GCGGTGTGTGCAAGGAGC	sheep 5472	PSP1	b	SxARCxPSP1xb
S.ARC.PSP1.c	CGGCGATGTACA	GTAGGAATTGGCGGGGGAGCAC	GCGGTGTGTGCAAGGAGC	sheep 5472	PSP1	c	SxARCxPSP1xc
S.ARC.PSP2.a	CGTAAGTCTACT	GTAGGAATTGGCGGGGGAGCAC	GCGGTGTGTGCAAGGAGC	sheep 5472	PSP2	a	SxARCxPSP2xa
S.ARC.PSP2.b	CGTACAGTTATC	GTAGGAATTGGCGGGGGAGCAC	GCGGTGTGTGCAAGGAGC	sheep 5472	PSP2	b	SxARCxPSP2xb
S.ARC.PSP2.c	CGTACTAGACTG	GTAGGAATTGGCGGGGGAGCAC	GCGGTGTGTGCAAGGAGC	sheep 5472	PSP2	c	SxARCxPSP2xc
S.ARC.PCBB.a	CGTAGAACGTGC	GTAGGAATTGGCGGGGGAGCAC	GCGGTGTGTGCAAGGAGC	sheep 5472	PCBB	a	SxARCxPCBBxa
S.ARC.PCBB.b	CGTATCTGCGAA	GTAGGAATTGGCGGGGGAGCAC	GCGGTGTGTGCAAGGAGC	sheep 5472	PCBB	b	SxARCxPCBBxb
S.ARC.PCBB.c	CGTATGCTGTAT	GTAGGAATTGGCGGGGGAGCAC	GCGGTGTGTGCAAGGAGC	sheep 5472	PCBB	c	SxARCxPCBBxc
S.ARC.PCSA.a	CGTCAACGATGT	GTAGGAATTGGCGGGGGAGCAC	GCGGTGTGTGCAAGGAGC	sheep 5472	PCSA	a	SxARCxPCSAxa
S.ARC.PCSA.b	CGTCACGACTAA	GTAGGAATTGGCGGGGGAGCAC	GCGGTGTGTGCAAGGAGC	sheep 5472	PCSA	b	SxARCxPCSAxb
S.ARC.PCSA.c	CGTCAGACGGAT	GTAGGAATTGGCGGGGGAGCAC	GCGGTGTGTGCAAGGAGC	sheep 5472	PCSA	c	SxARCxPCSAxc
S.ARC.PCFI.a	CGTCGATCTCTC	GTAGGAATTGGCGGGGGAGCAC	GCGGTGTGTGCAAGGAGC	sheep 5472	PCFI	a	SxARCxPCFIxa
S.ARC.PCFI.b	CGTGACAATGTC	GTAGGAATTGGCGGGGGAGCAC	GCGGTGTGTGCAAGGAGC	sheep 5472	PCFI	b	SxARCxPCFIxb
S.ARC.PCFI.c	CGTGATCTCTCC	GTAGGAATTGGCGGGGGAGCAC	GCGGTGTGTGCAAGGAGC	sheep 5472	PCFI	c	SxARCxPCFIxc
S.ARC.ZYMO.a	CGTGCATTATCA	GTAGGAATTGGCGGGGGAGCAC	GCGGTGTGTGCAAGGAGC	sheep 5472	ZYMO	a	SxARCxZYMOxa
S.ARC.ZYMO.b	CGTGTACATCAG	GTAGGAATTGGCGGGGGAGCAC	GCGGTGTGTGCAAGGAGC	sheep 5472	ZYMO	b	SxARCxZYMOxb
S.ARC.ZYMO.c	CGTGTGATCAGG	GTAGGAATTGGCGGGGGAGCAC	GCGGTGTGTGCAAGGAGC	sheep 5472	ZYMO	c	SxARCxZYMOxc
S.ARC.PCQI.a	CGTTACTAGAGC	GTAGGAATTGGCGGGGGAGCAC	GCGGTGTGTGCAAGGAGC	sheep 5472	PCQI	a	SxARCxPCQIxa
S.ARC.PCQI.b	CGTTATGTACAC	GTAGGAATTGGCGGGGGAGCAC	GCGGTGTGTGCAAGGAGC	sheep 5472	PCQI	b	SxARCxPCQIxb
S.ARC.PCQI.c	CGTTCGCATAGA	GTAGGAATTGGCGGGGGAGCAC	GCGGTGTGTGCAAGGAGC	sheep 5472	PCQI	c	SxARCxPCQIxc

## Sheet: map_comparison_protozoa
#SampleID	BarcodeSequence	LinkerPrimerSequence	ReversePrimer	Animal	DNA	Replicate	Description	Microbial group
C.PRO.QIAG.a	AACGCACGCTAG	TCAATTGCAAAGATCTATCCC	GACTAGGGATTGGARTGG	cow 723	QIAG	a	CxPROxQIAGxa	PRO
C.PRO.QIAG.b	AACTCGTCGATG	TCAATTGCAAAGATCTATCCC	GACTAGGGATTGGARTGG	cow 723	QIAG	b	CxPROxQIAGxb	PRO
C.PRO.QIAG.c	AACTGTGCGTAC	TCAATTGCAAAGATCTATCCC	GACTAGGGATTGGARTGG	cow 723	QIAG	c	CxPROxQIAGxc	PRO
C.PRO.RBBC.a	AAGAGATGTCGA	TCAATTGCAAAGATCTATCCC	GACTAGGGATTGGARTGG	cow 723	RBBC	a	CxPROxRBBCxa	PRO
C.PRO.RBBC.b	AAGCTGCAGTCG	TCAATTGCAAAGATCTATCCC	GACTAGGGATTGGARTGG	cow 723	RBBC	b	CxPROxRBBCxb	PRO
C.PRO.RBBC.c	AATCAGTCTCGT	TCAATTGCAAAGATCTATCCC	GACTAGGGATTGGARTGG	cow 723	RBBC	c	CxPROxRBBCxc	PRO
C.PRO.PSP1.a	AATCGTGACTCG	TCAATTGCAAAGATCTATCCC	GACTAGGGATTGGARTGG	cow 723	PSP1	a	CxPROxPSP1xa	PRO
C.PRO.PSP1.b	ACACACTATGGC	TCAATTGCAAAGATCTATCCC	GACTAGGGATTGGARTGG	cow 723	PSP1	b	CxPROxPSP1xb	PRO
C.PRO.PSP1.c	ACACATGTCTAC	TCAATTGCAAAGATCTATCCC	GACTAGGGATTGGARTGG	cow 723	PSP1	c	CxPROxPSP1xc	PRO
C.PRO.PSP2.a	ACACGAGCCACA	TCAATTGCAAAGATCTATCCC	GACTAGGGATTGGARTGG	cow 723	PSP2	a	CxPROxPSP2xa	PRO
C.PRO.PSP2.b	ACACGGTGTCTA	TCAATTGCAAAGATCTATCCC	GACTAGGGATTGGARTGG	cow 723	PSP2	b	CxPROxPSP2xb	PRO
C.PRO.PSP2.c	ACACTAGATCCG	TCAATTGCAAAGATCTATCCC	GACTAGGGATTGGARTGG	cow 723	PSP2	c	CxPROxPSP2xc	PRO
C.PRO.PCBB.a	GAATGATGAGTG	TCAATTGCAAAGATCTATCCC	GACTAGGGATTGGARTGG	cow 723	PCBB	a	CxPROxPCBBxa	PRO
C.PRO.PCBB.b	GACACTCGAATC	TCAATTGCAAAGATCTATCCC	GACTAGGGATTGGARTGG	cow 723	PCBB	b	CxPROxPCBBxb	PRO
C.PRO.PCBB.c	GACAGCGTTGAC	TCAATTGCAAAGATCTATCCC	GACTAGGGATTGGARTGG	cow 723	PCBB	c	CxPROxPCBBxc	PRO
C.PRO.PCSA.a	GACAGGAGATAG	TCAATTGCAAAGATCTATCCC	GACTAGGGATTGGARTGG	cow 723	PCSA	a	CxPROxPCSAxa	PRO
C.PRO.PCSA.b	GACAGTTACTGC	TCAATTGCAAAGATCTATCCC	GACTAGGGATTGGARTGG	cow 723	PCSA	b	CxPROxPCSAxb	PRO
C.PRO.PCSA.c	GACATCGGCTAT	TCAATTGCAAAGATCTATCCC	GACTAGGGATTGGARTGG	cow 723	PCSA	c	CxPROxPCSAxc	PRO
C.PRO.PCFI.a	GACCACTACGAT	TCAATTGCAAAGATCTATCCC	GACTAGGGATTGGARTGG	cow 723	PCFI	a	CxPROxPCFIxa	PRO
C.PRO.PCFI.b	GACCGAGCTATG	TCAATTGCAAAGATCTATCCC	GACTAGGGATTGGARTGG	cow 723	PCFI	b	CxPROxPCFIxb	PRO
C.PRO.PCFI.c	GACGAGTCAGTC	TCAATTGCAAAGATCTATCCC	GACTAGGGATTGGARTGG	cow 723	PCFI	c	CxPROxPCFIxc	PRO
C.PRO.ZYMO.a	GACGATATCGCG	TCAATTGCAAAGATCTATCCC	GACTAGGGATTGGARTGG	cow 723	ZYMO	a	CxPROxZYMOxa	PRO
C.PRO.ZYMO.b	GACGCAGTAGCT	TCAATTGCAAAGATCTATCCC	GACTAGGGATTGGARTGG	cow 723	ZYMO	b	CxPROxZYMOxb	PRO
C.PRO.ZYMO.c	GACGCTAGTTCA	TCAATTGCAAAGATCTATCCC	GACTAGGGATTGGARTGG	cow 723	ZYMO	c	CxPROxZYMOxc	PRO
C.PRO.PCQI.a	GACGTTGCACAG	TCAATTGCAAAGATCTATCCC	GACTAGGGATTGGARTGG	cow 723	PCQI	a	CxPROxPCQIxa	PRO
C.PRO.PCQI.b	GACTAACGTCAC	TCAATTGCAAAGATCTATCCC	GACTAGGGATTGGARTGG	cow 723	PCQI	b	CxPROxPCQIxb	PRO
C.PRO.PCQI.c	GACTAGACCAGC	TCAATTGCAAAGATCTATCCC	GACTAGGGATTGGARTGG	cow 723	PCQI	c	CxPROxPCQIxc	PRO

## Sheet: map_comparison_fungi
#SampleID	BarcodeSequence	LinkerPrimerSequence	ReversePrimer	Animal	DNA	Replicate	Description	Microbial group
C.FUN.QIAG.a	ACACTGTTCATG	CCTCCTACCCTTTGTGAATTTG	CTGCGTTCTTCATCGTTGCG	cow 723	QIAG	a	CxFUNxQIAGxa	FUN
C.FUN.QIAG.b	ACAGACCACTCA	CCTCCTACCCTTTGTGAATTTG	CTGCGTTCTTCATCGTTGCG	cow 723	QIAG	b	CxFUNxQIAGxb	FUN
C.FUN.QIAG.c	ACAGAGTCGGCT	CCTCCTACCCTTTGTGAATTTG	CTGCGTTCTTCATCGTTGCG	cow 723	QIAG	c	CxFUNxQIAGxc	FUN
C.FUN.RBBC.a	ACTCACGGTATG	CCTCCTACCCTTTGTGAATTTG	CTGCGTTCTTCATCGTTGCG	cow 723	RBBC	a	CxFUNxRBBCxa	FUN
C.FUN.RBBC.b	ACAGCTAGCTTG	CCTCCTACCCTTTGTGAATTTG	CTGCGTTCTTCATCGTTGCG	cow 723	RBBC	b	CxFUNxRBBCxb	FUN
C.FUN.RBBC.c	ACAGTGCTTCAT	CCTCCTACCCTTTGTGAATTTG	CTGCGTTCTTCATCGTTGCG	cow 723	RBBC	c	CxFUNxRBBCxc	FUN
C.FUN.PSP1.a	ACAGTTGCGCGA	CCTCCTACCCTTTGTGAATTTG	CTGCGTTCTTCATCGTTGCG	cow 723	PSP1	a	CxFUNxPSP1xa	FUN
C.FUN.PSP1.b	ACTCGATTCGAT	CCTCCTACCCTTTGTGAATTTG	CTGCGTTCTTCATCGTTGCG	cow 723	PSP1	b	CxFUNxPSP1xb	FUN
C.FUN.PSP1.c	ACTCGCACAGGA	CCTCCTACCCTTTGTGAATTTG	CTGCGTTCTTCATCGTTGCG	cow 723	PSP1	c	CxFUNxPSP1xc	FUN
C.FUN.PSP2.a	ACATGTCACGTG	CCTCCTACCCTTTGTGAATTTG	CTGCGTTCTTCATCGTTGCG	cow 723	PSP2	a	CxFUNxPSP2xa	FUN
C.FUN.PSP2.b	ACATTCAGCGCA	CCTCCTACCCTTTGTGAATTTG	CTGCGTTCTTCATCGTTGCG	cow 723	PSP2	b	CxFUNxPSP2xb	FUN
C.FUN.PSP2.c	ACTCTTCTAGAG	CCTCCTACCCTTTGTGAATTTG	CTGCGTTCTTCATCGTTGCG	cow 723	PSP2	c	CxFUNxPSP2xc	FUN
C.FUN.PCBB.a	GGCGTACTGATG	CCTCCTACCCTTTGTGAATTTG	CTGCGTTCTTCATCGTTGCG	cow 723	PCBB	a	CxFUNxPCBBxa	FUN
C.FUN.PCBB.b	GGCTATGACATC	CCTCCTACCCTTTGTGAATTTG	CTGCGTTCTTCATCGTTGCG	cow 723	PCBB	b	CxFUNxPCBBxb	FUN
C.FUN.PCBB.c	GGTATACGCAGC	CCTCCTACCCTTTGTGAATTTG	CTGCGTTCTTCATCGTTGCG	cow 723	PCBB	c	CxFUNxPCBBxc	FUN
C.FUN.PCSA.a	GGTCACTGACAG	CCTCCTACCCTTTGTGAATTTG	CTGCGTTCTTCATCGTTGCG	cow 723	PCSA	a	CxFUNxPCSAxa	FUN
C.FUN.PCSA.b	GGTCGTAGCGTA	CCTCCTACCCTTTGTGAATTTG	CTGCGTTCTTCATCGTTGCG	cow 723	PCSA	b	CxFUNxPCSAxb	FUN
C.FUN.PCSA.c	GGTGCGTGTATG	CCTCCTACCCTTTGTGAATTTG	CTGCGTTCTTCATCGTTGCG	cow 723	PCSA	c	CxFUNxPCSAxc	FUN
C.FUN.PCFI.a	GTACAAGAGTGA	CCTCCTACCCTTTGTGAATTTG	CTGCGTTCTTCATCGTTGCG	cow 723	PCFI	a	CxFUNxPCFIxa	FUN
C.FUN.PCFI.b	GTACGGCATACG	CCTCCTACCCTTTGTGAATTTG	CTGCGTTCTTCATCGTTGCG	cow 723	PCFI	b	CxFUNxPCFIxb	FUN
C.FUN.PCFI.c	GTACTCTAGACT	CCTCCTACCCTTTGTGAATTTG	CTGCGTTCTTCATCGTTGCG	cow 723	PCFI	c	CxFUNxPCFIxc	FUN
C.FUN.ZYMO.a	GTAGACTGCGTG	CCTCCTACCCTTTGTGAATTTG	CTGCGTTCTTCATCGTTGCG	cow 723	ZYMO	a	CxFUNxZYMOxa	FUN
C.FUN.ZYMO.b	GTAGAGCTGTTC	CCTCCTACCCTTTGTGAATTTG	CTGCGTTCTTCATCGTTGCG	cow 723	ZYMO	b	CxFUNxZYMOxb	FUN
C.FUN.ZYMO.c	GTAGATGCTTCG	CCTCCTACCCTTTGTGAATTTG	CTGCGTTCTTCATCGTTGCG	cow 723	ZYMO	c	CxFUNxZYMOxc	FUN
C.FUN.PCQI.a	GTAGCAACGTCT	CCTCCTACCCTTTGTGAATTTG	CTGCGTTCTTCATCGTTGCG	cow 723	PCQI	a	CxFUNxPCQIxa	FUN
C.FUN.PCQI.b	GTAGCGCGAGTT	CCTCCTACCCTTTGTGAATTTG	CTGCGTTCTTCATCGTTGCG	cow 723	PCQI	b	CxFUNxPCQIxb	FUN
C.FUN.PCQI.c	GTAGCTGACGCA	CCTCCTACCCTTTGTGAATTTG	CTGCGTTCTTCATCGTTGCG	cow 723	PCQI	c	CxFUNxPCQIxc	FUN
